# Supplementary material for: Implementation bottlenecks of near point of care HIV viral load monitoring for children and young people in Tanzania: A Qualitative Study
Source: PLoS One. 2026 Jun 12;21(6):e0351304. doi: 10.1371/journal.pone.0351304 (PMC13262835; doi:10.1371/journal.pone.0351304)
Supplement: S4 File — (XLSX) [file pone.0351304.s004.xlsx]

## Sheet: Sheet1
Theme	Subtheme	Description	Quotes
Intervention	Procedural Clarity	How clearly the steps of nPOC HIV VL monitoring are described	"HCWs clearly explain the new testing process, before taking a new sample for nPOC test for confirmation, the results of which would be available within approximately two hours"
	Correctness	The degree to which nPOC HIV VL monitoring is based on accurate and factual knowledge	“We interpret the results correctly by understanding whether a client’s viral load is suppressed or high, which helps us assess treatment progress: a suppressed viral load indicates effective treatment, while a high viral load signals the need for enhanced adherence counselling and further monitoring.”
	Completeness	Whether all required nPOC activities are carried out	“We cover everything according to the standard operating procedures; from sample collection and methods, we use to ensure accurate results. There are many aspects to consider.”
	Complexity	The perceived dfficulty of performing nPOC HIV VL monitoring	"The machine requires precise amounts of blood, and if there is too little blood, it causes an error and gives the wrong results."
	Compatability	How well nPOC HIV VL monitoring fits with existing values and working methods	“Near POC HIV VL monitoring is the same as the existing viral load monitoring system in terms of procedures; the only difference is that with POC, the results come back in a short time.”
	Observability	How visible he outcomes of the nPOC HIV VL monitoring are for the HCWs	“When the client’s results are ready, I receive them from the laboratory. The same-day results make it easier to know the client’s status and undertake the necessary management."
	Relevance for the client	The perceived benefit and usefullness of the nPOC HIV VL monitoring for the patients	“Because of delays and clients having other commitments, we give them the option to go home and then we call them when their results are ready.”
The provider	Personal benefits	Advantages of nPOC HIV VL monitoring for HCWs	“Our regular procedure takes much longer to get results compared to near point of care VL monitoring, where results come on the same day, which in turn helps us to do early counselling.”
	Personal drawback	Disadvantages or challenges of nPOC HIV VL monitoring for HCWs	“We don’t have enough staff to cover all the services at the same time. Sometimes one person is handling the pharmacy, counselling, and sample collection, which makes it hard to keep up with all the clients.”
	Outcome expectations	Beliefs about the likehood and importance of achieving desired results	“It is advantageous for the client to receive their results on the same day. This allows them to understand their next steps and receive any necessary counselling.”
	Professional obligation	How nPOC HIV VL monitoring alligns with HCWs responsibilities	“When you see a client has a high viral load, you cannot be happy, because your work requires you to make sure the person has received the POC service and is suppressed. So, you must start counselling and give him new education immediately…”
	Client satisfaction	Expectations regarding patients satisfaction with nPOC HIV VL monitoring	"At some participant sites, samples had to be transported to the nearest laboratory by motorbike couriers (boda-boda), which caused delays in obtaining results"
	Client cooperation	Anticipated willingness of patients to engage with nPOC HIV VL monitoring	"HCWs called clients to share their test results and expected the clients to cooperate further. If the results showed a high VL, clients were expected to return for a separate counselling session"
	Social support	Support from colleagues relating to the use of nPOC HIV VL monitoring	“In our clinic, we work together as a team. If I am occupied with another client, a colleague will step in to collect the sample or complete the forms. This kind of support makes it possible to keep the service running smoothly, even on busy days.”
	Descriptive norm	Observed behaviour of collegues in using nPOC HIV VL monitoring	Not reported
	Subjective norm	Influence of important others on the use of nPOC HIV VL monitoring	Not reported
	Self efficacy	Confidence in the ability to perform nPOC HIV VL monitoring correctly	“In the beginning, we did not understand the POC processes very well. But after receiving the training and working with the system over time, we have gained more confidence and now we understand how to manage the procedures better.”
	Knowledge	Understanding of how to implement nPOC HIV VL monitoring	“I know how the viral load test works, the importance of collecting a good sample, and how to store and transport it to ensure accurate results.”
	Awareness	Familiarity with the content and purpose of nPOC HIV VL monitoring	“Before implementation of POC, we had no idea about doing viral load tests ourselves. We used to send everything to [the] central laboratory. It was new for us.”
	Transportation delays(motorcycle courier)	Delays in sample transport affecting timely intervention delivery	"At some participant sites, samples had to be transported to the nearest laboratory by motorbike couriers (boda-boda), which caused delays in obtaining results
The organisation	Formal ratification by management	Official approval or support for nPOC HIV VL monitoring	“…the management supported us in implementing the point-of-care viral load testing. They allowed us to adjust duties so that someone is available to run the nPOC test machine and attend to clients. Without that support from management, it would have been difficult to integrate it into our daily routine.”
	Replacement when staff leave	Continuity to staffing to maintain delivery of nPOC HIV VL monitoring	“If someone trained in POC leaves, we don’t have a structured plan to immediately replace them with someone equally trained. That delays implementation.”
	Staff capacity	Adequate staffing to carry out the nPOC HIV VL monitoring	“At one centre, there are only a few staff members involved in POC testing. This limited staffing means that if one person leaves or is unavailable, the workload becomes challenging to manage, although the remaining staff try to continue the work.”
	Financial resources	Availability of funds to support implementation of nPOC HIV VL monitoring	“The nPOC HIV VL monitoring equipment is expensive and challenging to obtain; with funding, it is possible to run it. If those resources were not there, we could not afford to maintain [it] ourselves.”
	Time available	Sufficient time to perform nPOC HIV VL monitoring	"Near POC HIV VL monitoring service did not interfere with other clinic activities, such as HIV care and treatment services"
	Material resources and facilities	Necessary equipment, supplies and infrastructure for the use of nPOC HIV VL monitoring	“There are times when we lack gloves and other laboratory supplies, and we have to wait until they are brought from the main hospital.”
	Coordinator	Presence of a person responsible for overseeing implementation of nPOC HIV VL monitoring	“Sometimes you find the coordination [at the clinic] is not smooth because everyone has their own work. The lab can be busy with other tests, and we are waiting for results. You may have to follow up yourself to make sure clients are not delayed.”
	Unsettled organisation	Ongoing organsational changes that may hinder implementation of nPOC HIV VL monitoring	“Roles and responsibilities are not clearly assigned, leading to confusion. Every morning, we have a POC HIV VL monitoring meeting, followed by a hospital meeting.”
	Information accessible	Availability of information about nPOC HIV VL monitoring	“When we need to check guidelines or confirm the correct procedure for viral load testing, the information is available in the clinic in printed form. This makes it easy to refresh our memory and follow the correct steps without delay.”
	Performance feedback	Feedback mechanism to track nPOC HIV VL monioring progress and outcomes	“When we submit nPOC viral load testing reports, the management and sometimes the national program give us feedback on our performance. This helps us understand where we are doing well and where we need to improve.”
	Non-client friendly counselling spaces	Limited private or appropriate spaces for counselling	"Overcrowded waiting areas and non-client-friendly counselling spaces were observed, which compromised the quality of the service."
The social, political and cultural context	Legislation and regulations	Allignment of POC HIV VL monitoring with laws,policies and regualtory frameworks	“I don’t think the POC test violated any of the Ministry’s guidelines. This is because the viral load test is done in the same way as it’s usually done. The only difference is that with point-of-care, we get the results on the same day. While if we follow the entire standard procedure [of centralised testing], we end up delaying the client. I think this method is very good.”
	Legislation discrepancies	Conflicting or unclear policies that hinder smooth implementation of nPOC HIV VL monitoring	"The national guidelines were still using a 1000 copies/mL cut-off to distinguish stable and unstable clients, while the new WHO guidelines set the threshold at 50 copies/mL."
	Transition to GeneXpert	Moving from previous testing platforms to GeneXpert	"Not every POC test can be used for VL monitoring in each setting, depending on the guidelines/practices. GeneXpert nPOC HIV VL monitoring, which aligns with the 50 copies/mL threshold, was the best option for compliance with WHO guidelines and future legislative changes."
nPOC HIV VL = Near Point-of-Care HIV Viral Load; HCWs = Healthcare Workers; POC = Point-of-Care; WHO = World Health Organisation
